# Supplementary material for: Staphylococcal early-onset prosthetic valve endocarditis: a condition bound for surgery
Source: BMC Infect Dis. 2025 Dec 19;26:122. doi: 10.1186/s12879-025-11999-9 (PMC12831407; doi:10.1186/s12879-025-11999-9)
Supplement: Supplementary file 1 — Supplementary Material 1 [file 12879_2025_11999_MOESM1_ESM.xlsx]

## Sheet: Final Analysis
ID	Age	Female	In-hospital death	In-hospital death Date	Time From Diagnosis to In Hospital Death	First Surgery	Date of Initiation of guided antibiotic	Second Surgery	Time From First Valve Replacement Surgery to Diagnosis	Second Surgery Yes=1/ No=0	Unstable for Surgery Yes=1/ No=0	Diagnosis to Second Surgery	Staphilococcus Aureus Yes=1/ No=0	Staphilococcus Aureus Yes=1/ No=0	Coagulase-negative staphylococci (CoNS) Yes=1/ No=0	Streptococcus Yes=1/ No=0	Previous Valve Surgery Yes=1/ No=0	Valve Surgery and Surgical Revascularization Yes=1/ No=0	More Than One Valve Replacement Yes=1/ No=0	Mechanical valve Yes=1/ No=0	Vegetation Yes=1/ No=0	Vegetation Size (mm)	Aortic Endocarditis Yes=1/ No=0	Mitral Endocarditis Yes=1/ No=0	Tricuspid Endocarditis	More Than One Valve Endocarditis	Abscess and Fistula Yes=1/ No=0	Abscess Yes=1/ No=0	FISTULA Yes=1/ No=0	Left Atrium Size (mm)	Ejection Fraction	Aortic or Mitral Moderate to Severe Insufficiency Yes=1/ No=0	Hemoglobin at Diagnosis (mg/dL)	Leukocytes at Diagnosis (cel/µL)	Platelets at Diagnosis (Cel/µL)	Creatinine at Diagnosis mg/dL	Aminoglycosides Use? Yes=1/ No=0	Time of Aminoglycosides Use	Which aminoglycosides? Amikacin 1/ Gentamicin 2/ Streptomycin 3	Rifampicin Use? Yes=1/ No=0	Time of Rifampicine Use
220	70 - 80	0	0			2018-09-27	2018-10-31	2018-11-13	34	1	0	13	1	0	1	0	0	0	0	0	1		1	0		0	0	0	0	46	60	0	9	7340	159000	2025-04-01	0			1	44
215	50 - 60	1	0			2019-01-31	2019-02-15	2019-02-20	15	1	0	5	1	0	1	0	0	0	0	1	1		0	1	0	0	0	0	0	55	59	0					1	22	2	1	35
48	70 - 80	1	0			2001-05-16	2001-12-01	2001-12-10	199	1	0	9	1	0	1	0	1	0	0	0	1	16	0	1	0	0	0	0	0	53	71	0	12.1	9800	237000	1.2	0		0
152	50 - 60	1	1	2006-11-20	103	2006-07-16	2006-08-09	2006-08-15	25	1	0	5	1	0	1	0	0	0	0	0	1	16	0	1	0	0	0	0	0	45	67	1	9.5	10400	181000		1	41	2	1	39
88	10 - 20	0	0			2000-09-25	2000-12-03	2000-12-08	69	1	0	5	1	0	1	0	1	0	0	0	1	10	0	1	0	0	0	1	0	33	80	0	11.4	17800	147000	0.6	1	9	1	0
59	50 - 60	0	0			2004-07-01	2004-07-16	2004-08-30	15	1	0	45	1	0	1	0	1	0	0	0	1	12	0	1	0	0	0	0	0	48	52	0	11.9	13300	191000	1	0		0	0
210	40 - 50	1	0			2012-10-19	2012-10-29	2012-12-20	10	1	0	52	1	0	1	0	1	0	0	0	1	39	0	1	0	0	0	0	0	55	57	0	7.7	6190	191000	0.61	0			0
202	50 - 60	0	0			2013-07-10	2013-08-09	2013-09-18	30	1	0	40	1	0	1	0	0	0	0	0	1	46	0	1	0	0	0	0	0	52	65	0	13.4	15210	99000	1.32	0			1	82
43	60 - 70	1	1	2002-04-20	40	2001-12-11	2002-03-11	2002-03-14	90	1	0	3	1	0	1	0	0	0	0	0	1	15	1	0	0	0	1	1	0	50		1	11.7	22100	85000	0.8	0			0
127	60 - 70	0	1	2003-03-30	28	2002-09-20	2003-03-02	2003-03-14	163	1	0	12	1	0	1	0	0	0	0	0	1	18	1	0	0	0	0	0	0	37	40	0	10.8	29000	17000	1.2				0
42	30 - 40	0	1	2001-05-11	4	2001-03-29	2001-05-07	2001-05-11	39	1	0	4	1	0	1	0	1	0	1	0	1	13.4	1	0	0	0	0	0	0	40	71	0	11.6	21600	312000	0.8	1	4	1	0
154	80 - 90	1	1	2007-10-05	5	2007-08-07	2007-09-30	2007-10-03	54	1	0	3	1	0	1	0	0	0	0	0	1	11	1	0	0	0	1	1	0	41	67	0	9.7	12100	133000	1.63	1	5	2	1	5
125	60 - 70	1	1	2004-06-24	3	2004-02-02	2004-06-21	2004-06-24	140	1	0	3	1	0	1	0	0	0	0	0	1	12	1	0	0	0	1	1	0	45	64	0				1.2
177	60 - 70	0	0			2008-12-09	2009-02-21	2009-03-05	75	1	0	11	1	0	1	0	0	1	0	0	1	12	1	0	0	0	0	0	0	36	64	0	13.1	14800	218000	0.86
57	60 - 70	0	1	2004-03-19	3	2004-02-02	2004-03-16	2004-03-18	43	1	0	2	1	0	1	0	0	0	0	0	1	15	1	0	0	0	0	0	0		9	0	10.2	13400	223000	0.8	1	7	2	1	7
172	60 - 70	0	1	2008-06-28	32	2008-01-02	2008-04-03	2008-04-11	90	1	0	8	1	0	1	0	1	1	1	0	1	10	1	1	0	1	1	1	0	62	57	0	8.6	7900	66000	1.32	0			0
93	20 - 30	1	0			1999-03-15	1999-04-19	1999-06-09	35	1	0	51	1	0	1	0	1	0	1	0	1		1	1	0	1	0	0	0	30	68	0	8.8	12800	385000	1.6	1	21	2	0
55	40 - 50	0	1	1997-07-06	3	1997-05-23	1997-07-03	1997-07-04	41	1	0	1	1	0	1	0	0	0	1	0	0		1	1	0	1	0	0	0	70	66	0					1	2	1	0
37	20 - 30	0	0			2005-10-17	2005-11-17	2005-12-14	31	1	0	27	1	0	1	0	1	0	0	1	0		0	1	0	0	0	0	0			0	11.3	9500	289000		1	8	2	0
79	10 - 20	0	0			1999-08-03	1999-11-15	1999-11-17	104	1	0	2	1	0	1	0	1	0	0	1	0		0	1	0	0	0	0	0	63	71	1	9.8	1300	208000	0.5	1	20	2	0
84	20 - 30	0	0			2001-08-06	2001-08-09	2001-08-28	3	1	0	19	1	0	1	0	1	0	0	1	0		0	1	0	0	0	0	0	50	48	0	7.2	9000	147000	0.12	1	16	1	0
26	40 - 50	0	0			1998-03-09	1998-04-01	1998-06-04	23	1	0	64	1	0	1	0	1	0	1	0	1		0	1	0	0	0	0	0	68	56	0	10.8	11100	238000	0.7	0		0	0
98	30 - 40	1	0			1997-05-27	1997-06-18	1997-06-20	22	1	0	2	1	0	1	0	1	0	0	0	1		0	1	0	0	0	0	0	40	65	0					1	14	1	0
109	70 - 80	1	0			1999-02-22	1999-04-01	1999-04-15	38	1	0	14	1	0	1	0	0	0	0	0	1	7	0	1	0	0	0	0	0	42	66	0	11	8900	197000	1.1	1	27	2	1	40
6	40 - 50	1	1	2008-06-07	44	2008-04-01	2008-04-23	2008-05-07	23	1	0	13	1	0	1	0	0	0	0	0	1		0	1	0	0	0	0	0	40	59	0	11	10100	98000	0.99	1	16	2	1	45
73	60 - 70	0	0			2004-08-04	2004-11-18	2004-11-24	106	1	0	6	1	0	1	0	0	0	1	0	1		0	1	0	0	0	1	0	48	25	1	10.9	22700	82000	1.7	0			1	7
82	50 - 60	0	0	1998-03-09		1998-05-28	1998-09-15	1998-10-14	110	1	0	29	1	0	1	0	1	0	0	0	1		0	1	0	0	0	0	0	73	54	0					1	9	1	0
171	60 - 70	0	0			2008-01-02	2008-04-03	2008-04-11	93	1	0	7	1	0	1	0	0	1	1	0	1	6	0	1	0	0	0	0	0	62	61	0	10.1	12600	172000	0.96
64	50 - 60	1	0			1997-06-23	1997-07-15	1997-07-24	22	1	0	9	1	0	1	0	1	0	1	0	1		0	1	0	0	0	0	0	47	66	0					0			0
104	40 - 50	1	0			2002-12-17	2003-06-23	2003-06-27	188	1	0	4	1	0	1	0	0	0	0	0	1		0	1	0	0	0	0	0	54	82	1	8.1	27700	126000	1
123	30 - 40	1	0			2003-03-21	2003-03-26	2003-04-17	5	1	0	22	1	0	1	0	1	0	1	0	0		0	1	0	0	0	0	0	45	68	0	9	18200	60000	0.7	1	14	2	0
54	50 - 60	1	0			2001-08-10	2001-08-24	2001-09-12	14	1	0	19	1	0	1	0	1	0	0	0	0		0	1	0	0	0	0	0	51	71	0	10	11800	172000		0			0
100	50 - 60	1	0			1997-07-11	1997-08-06	1997-08-08	26	1	0	2	1	0	1	0	1	0	0	0	0		0	1	0	0	0	0	0	40	70	0					1	14	1	0
211	50 - 60	0	1	2012-07-14	29	2012-04-26	2012-06-15	2012-06-20	50	1	0	5	1	0	1	0	0	1	0	0	0		0	1	0	0	0	0	0	56	27	1	10.5	7120	304000	1.43	0			0
67	30 - 40	1	0			1999-05-11	1999-07-06	1999-08-03	56	1	0	28	1	0	1	0	1	0	0	0	0		0	1	0	0	0	0	0	45	70	1	12.6	5300	213000		1	22	1	0
141	60 - 70	0	1	2002-05-03	10	2002-02-14	2002-04-23	2002-05-03	68	1	0	10	1	0	1	0	0	0	0	1	0		1	0	0	0	0	0	0	40	35	1	9.1	16300	313000	1.1	0			1	7
21	80 - 90	0	1	2002-10-23	99	2002-03-21	2002-07-16	2002-07-17	117	1	0	1	1	0	1	0	0	1	0	0	1		1	0	0	0	1	1	0	42	66	1	9.4	13400	162000	1.8	1	6	1	1	6
126	30 - 40	1	0			2004-06-25	2004-09-16	2004-09-21	83	1	0	5	1	0	1	0	0	0	0	0	1		1	0	0	0	0	1	0	35	65	1	7.5	12900	95000	0.6	0			0
81	40 - 50	0	0			2007-07-13	2007-07-31	2007-08-01	19	1	0	0	1	0	1	0	0	0	0	0	1		1	0	0	0	0	1	1	41	66	1	9.6	34500	160000	1.63	0			0
30	40 - 50	0	0			2000-08-22	2000-11-09	2000-11-10	79	1	0	1	1	0	1	0	1	0	0	0	1		1	0	0	0	0	0	0	40	65	1	8.6	13800	180000	0.7	1	6	1	1	41
92	50 - 60	0	1	1997-09-09	48	1997-04-11	1997-07-23	1997-07-25	103	1	0	2	1	0	1	0	0	0	0	0	1		1	0	0	0	0	0	0	36	63	1					0			1	16
51	40 - 50	0	0			1999-04-06	1999-07-06	1999-07-13	91	1	0	7	1	0	1	0	1	0	0	0	1		1	0	0	0	0	1	0	41	72	1	11.8	7100	204000	2.1	1	14	1	0
61	40 - 50	0	0			2003-03-13	2003-05-17	2003-05-23	65	1	0	6	1	0	1	0	0	0	0	0	1		1	0	0	0	0	0	0	48	74	0	13.7	11900	178000	1.3	1	22	2	1	22
212	50 - 60	0	1	2014-02-28	13	2013-10-15	2014-02-15	2014-02-20	123	1	0	5	1	0	1	0	0	0	0	0	1		1	0	0	0	1	1	0	55	30	0	9.5	16990	131000	1.05	0			0
24	10 - 20	1	0			1999-05-31	1999-06-26	1999-07-05	26	1	0	9	1	0	1	0	0	0	0	0	1		1	0	0	0	0	0	0	36	50	0					1	25	1	0
18	30 - 40	0	1	2007-03-28	25	2007-01-22	2007-03-03	2007-03-09	41	1	0	5	1	0	1	0	0	0	0	0	1		1	0	0	0	0	0	0	36	42	0	10.4	10800	173000	0.82
107	40 - 50	0	1	1999-01-26	15	1998-11-05	1999-01-11	1999-01-12	67	1	0	1	1	0	1	0	0	0	0	0	0		1	0	0	0	0	0	0	35		0	10.1	16600	76000	1.6	1	15	1	0
96	30 - 40	0	1	1997-04-28	42	1997-03-07	1997-03-17	1997-03-26	10	1	0	9	1	0	1	0	1	0	0	0	0		1	0	0	0	0	0	0	43	51	0					1	27	1	0
85	70 - 80	0	1	1997-08-06	4	1997-07-02	1997-08-02	1997-08-06	31	1	0	4	1	0	1	0	0	0	0	0	0		1	0	0	0	1	1	0			0					1	4	1	0
71	60 - 70	0	0			2001-05-31	2001-07-27	2001-08-02	57	1	0	6	1	0	1	0	0	0	0	0	0		1	0	0	0	0	0	0	40	72	1	10	10300	240000	1.1	0			0
108	40 - 50	0	0			1999-08-11	1999-09-05	1999-09-13	25	1	0	8	1	0	1	0	0	0	0	0	0		1	0	0	0	0	0	0	42	43	0	10.5	6400	61000	1.7	1	20	1	1	15
56	40 - 50	0	0			2006-04-10	2006-06-25	2006-06-28	77	1	0	2	1	0	1	0	0	0	0	0	0		1	0	0	0	0	1	0			0	12.6	14300	97000		1	26	1	1	53
95	50 - 60	0	0			1997-03-05	1997-03-26	1997-03-28	21	1	0	2	1	0	1	0	0	0	0	0	0		1	0	0	0	0	0	0	45	66	1					1	20	1	1	42
60	40 - 50	0	0			2006-12-27	2007-11-30	2007-12-05	339	1	0	4	1	0	1	0	1	0	0	0	0		1	0	0	0	0	1	0	50	64	1	14.1	17400	287000	0.9
74	30 - 40	0	0			2005-03-14	2005-03-26	2005-04-01	12	1	0	6	1	0	1	0	1	0	0	0	0		1	0	0	0	0	0	0	44	62	0	8.1	13300	152000	0.5
90	30 - 40	0	0			1999-01-15	1999-01-25	1999-02-01	10	1	0	7	1	0	1	0	0	0	0	0	0		1	0	0	0	0	0	0	43		0	13	15200	139000	0.9
140	40 - 50	0	1	2002-01-14	4	2001-11-14	2002-01-10	2002-01-14	57	1	0	4	1	0	1	0	0	1	0	0	0		1	0	0	0	0	0	0	42	68	1	8.5	38900	216000	1.1
205	50 - 60	0	0			2013-01-14	2013-07-11	2013-07-19	178	1	0	8	1	0	1	0	1	0	0	0	0		1	0	0	0	0	0	0	47	30	1	12.5	11160	374000	1.1	0			1	42
31	50 - 60	1	0			1998-11-26	1999-01-12	1999-01-19	47	1	0	7	1	0	1	0	1	0	1	0	0		1	0	0	0	0	0	0	55	74	1	10.2	15700	200000
213	50 - 60	1	0			2019-02-04	2019-03-04	2019-03-19	28	1	0	15	1	0	1	0	0	0	0	0	1	10	0	1	0	0	0	0	0	58	64	0	9.6	8260	294000	1.05	0	2	2	1	9
217	30 - 40	1	0			2018-11-21	2018-12-26	2018-12-29	35	1	0	3	1	0	1	0	0	0	0	0	1	13	0	1	0	0	0	0	0	49	62	1	9.4	10150	165000	0.69	1	39	2	1	25
221	60 - 70	0	0			2018-04-13	2018-06-02	2018-06-07	50	1	0	5	1	0	1	0	0	0	0	0	1	10	1	0	0	0	0	1	0	50	55	0	2025-02-11	13690	315000	0.79	1	14	2	1	24
214	70 - 80	1	1	2019-04-15	35	2018-12-27	2019-03-11	2019-03-14	74	1	0	3	1	0	1	0	1	0	0	0	1	9	1	0	0	0	1	1	0	48	18	0	9.6	15600	182	1.26	0			1	20
222	70 - 80	0	0			2018-06-26	2018-10-01	2018-10-04	97	1	0	3	1	0	1	0	0	0	0	0	1	8	1	0	0	0	0	1	0	52	62	0	2025-07-08	14290	235000	2025-12-02	1	8	2	1	1
230	60 - 70	1	1	2015-11-22	61	2015-06-23	2015-09-22	2015-09-28	91	1	0	6	1	0	1	0	0	0	0	0	1	10	1	0	0	0	1	1	0	45	45	0	2025-01-12	15270	256000	0.85	0			1	22
229	60 - 70	0	1	2016-02-17	42	2015-10-29	2016-01-06	2016-01-13	69	1	0	7	1	0	1	0	1	1	0	0	1	15	1	0	0	0	1	1	0	43	60	0	2025-07-12	17450	185000	1.19	1	9	2	1	37
213	70 - 80	1	1	2019-02-23	1	2018-12-10	2019-02-22	2019-02-23	74	1	0	1	1	0	1	0	0	1	0	0	0		1	0	0	0	1	1	0	43	40	1	2025-01-11	19080	141000	5.92	0			0
231	30 - 40	0	0			2015-03-17	2015-04-10		24	0	0		1	0	1	0	0	0	0	0	0		1	0	0	0	0	0	0	45	62	0	2025-06-12	11680	280000	1.24	1	3	2	0
112	40 - 50	0	0			2004-01-22	2004-10-26		278	0	0		1	0	1	0	1	0	0	0	1	17	0	1	0	0	0	0	0	46	63	0	13.9	11400	302000	0.9	1	40	2	0
52	30 - 40	1	1	2000-07-14	10	2000-02-01	2000-07-04		154	0	0		1	0	1	0	0	0	1	0	1		1	1	0	1	0	0	0	41	76	0	11.2	13100	293000	1	0			0
97	40 - 50	1	1	1997-08-03	1	1997-06-19	1997-08-02		44	0	1		1	0	1	0	1	0	0	0	0		0	1	0	0	0	0	0	41	54	0					1	1	2	0
101	40 - 50	0	1	1997-07-26	8	1997-06-30	1997-07-18		18	0	1		1	0	1	0	0	0	0	0	1		1	0	0	0	1	1	0	43	77	1					1	8	1	0
22	40 - 50	1	0			1998-02-09	1998-03-10		29	0	0		1	0	1	0	1	0	0	0	1		1	0	0	0	0	0	0	38	75	0	12.4	12000	51000	0.9	1	27	2	0
116	10 - 20	0	1	2010-03-26	4	2009-11-03	2010-03-22		140	0	0		1	0	1	0	0	0	0	0	1		1	0	0	0	0	0	0			1	15.7	21300	204000	1.13
11	30 - 40	1	1	1997-05-05	56	1997-03-03	1997-03-10		7	0	0		1	0	1	0	0	0	1	0	0		1	0	0	0	0	0	0	71	82	1					0			0
218	50 - 60	0	0			2018-08-31	2018-10-23		53	0	0		1	0	1	1	0	0	0	0	1	11	0	1	0	0	0	0	0	66	57	0	2025-03-10	15800	224000	1.33	1	12	2	1	42
234	70 - 80	0	1	2014-08-19	5	2013-10-10	2014-08-14		308	0	1		1	0	1	0	0	0	0	0	1	16	1	0	0	0	1	1	0	46	60	0	2025-06-11	11750	87000	8.33	1	6	2	0
225	70 - 80	0	1	2016-10-17	19	2016-08-30	2016-09-28		29	0	1		1	0	1	0	0	0	0	0	1		1	0	0	0	1	1	0	48	40	1	2025-05-12	16510	79000	2025-03-01	1	12	2	1	7
233	30 - 40	0	0			2014-02-12	2015-02-05		358	0	0		1	0	1	0	0	0	0	0	1		1	0	0	0	0	0	0	43	69	0	2025-05-10	7600	158000	2025-05-01	1	23	2	1	16
238	50 - 60	0	1	2014-02-28	13	2013-10-15	2014-02-15		123	0	1		1	0	1	0	0	0	0	0	1		1	0	0	0	1	1	0	45	40	0	9.5	16990	131000	1.05	0			1	17
5	20 - 30	0	0			2006-09-11	2006-10-14	2006-10-19	33	1	0	5	1	1	0	0	0	0	0	0	1	32	1	0	0	0	0	1	0	37	40	0	12.7	8800	131000	1.3	1	11	2	1	65
65	20 - 30	0	1	2005-07-28	18	2005-06-08	2005-07-10	2005-07-28	32	1	0	18	1	1	0	0	1	0	0	1	0		0	1	0	0	1	1	1	51	40	1	9.1	14800	227000	0.4	0			0
176	50 - 60	0	1	2008-10-02	14	2008-08-05	2008-09-17	2008-09-22	44	1	0	4	1	1	0	0	0	0	0	0	1		0	1	0	0	0	0	0	54	40	0	8.7	14100	88000	1.57	0			1	13
150	40 - 50	1	0			2003-11-25	2003-12-09	2003-12-09	14	1	0	0	1	1	0	0	0	0	0	0	1		0	1	0	0	0	0	0	59		0	8.5	29100	45000	1.7
158	30 - 40	0	1	2005-10-07	21	2005-08-01	2005-09-16	2005-10-05	46	1	0	19	1	1	0	0	0	0	0	1	0		1	0	0	0	1	1	0	43	64	0	12.3	16000	402000		1	21	2	1	21
160	70 - 80	0	1	2005-09-29	10	2005-06-17	2005-09-19	2005-09-28	94	1	0	9	1	1	0	0	0	0	0	0	1		1	0	0	0	1	1	0	36	76	0	12	7800	112000	0.9	0			0
207	60 - 70	1	1	2012-08-05	54	2012-06-06	2012-06-12	2012-06-23	6	1	0	11	1	1	0	0	0	0	0	0	0		1	0	1	1	1	1	1	44	35	0	9.2	10150	165000	1.2	0			0
117	40 - 50	0	0			1999-12-13	1999-12-28	2000-01-10	15	1	0	13	1	1	0	0	0	1	0	0	0		1	0	0	0	0	0	0	42	59	0
223	50 - 60	0	0			2017-07-03	2017-08-11	2017-08-17	39	1	0	6	1	1	0	0	0	0	0	0	1	14	0	1	0	0	0	0	0	55	45	0	2025-03-08	12590	236000	1.64	0			1	12
240	70 - 80	0	1	2014-05-16	26	2014-04-07	2014-04-20	2014-04-29	13	1	0	9	1	1	0	0	0	1	0	0	1	13	1	0	0	0	0	0	0	44	41	0	7.4	12750	111000	2.34	0			1	13
28	60 - 70	1	1	2003-11-28	8	2003-10-30	2003-11-20		21	0	1		1	1	0	0	1	0	0	0	1	15	0	1	0	0	0	0	0	53	78	0	11.3	16700	275000	0.8	0			0
15	40 - 50	1	1	2003-08-01	2	2003-07-24	2003-07-30		6	0	1		1	1	0	0	1	0	0	0	1	17	0	1	0	0	0	0	0	42	25	0	11.8	18500	71000	0.6	1	2	1	0
16	50 - 60	0	1	2003-02-09	0	2003-01-09	2003-02-09		31	0	0		1	1	0	0	0	0	0	0	1	21	0	1	0	0	0	0	0	72	78	1	13.5	18800	85000	3.6	0			0
183	50 - 60	0	1	2008-07-13	0	2008-02-07	2008-07-12		157	0	0		1	1	0	0	0	0	0	0	1	11	1	0	0	0	0	0	0			0	14.2	9000	19000	4.88
166	80 - 90	1	1	2005-07-15	1	2005-01-26	2005-07-14		169	0	0		1	1	0	0	0	1	1	0	0		1	1	0	1	0	0	0			0	11.2	16500	198000	1
169	20 - 30	1	1	2006-12-06	2	2006-06-01	2006-12-04		187	0	0		1	1	0	0	1	0	0	0	1		0	1	0	0	0	0	0	44	50	0	11.2	14600	11000	2.55
118	50 - 60	0	1	2002-08-04	5	2002-07-24	2002-07-30		6	0	0		1	1	0	0	0	0	0	0	1		0	1	0	0	0	0	0	49	26	0	9.9	22200	89000	1.1	0			0
119	30 - 40	1	0			2000-09-19	2001-02-21		155	0	0		1	1	0	0	1	0	0	0	0		0	1	0	0	0	0	0	31	70	0					1	19	2	0
58	70 - 80	0	1	1998-11-30	17	1998-10-09	1998-11-13		35	0	1		1	1	0	0	0	1	0	0	1		1	0	0	0	0	0	0			0	7.9	27300	76000	1.9	0		0	0
156	60 - 70	0	1	2003-09-05	7	2003-07-16	2003-08-29		44	0	1		1	1	0	0	0	0	0	0	1		1	0	0	0	1	1	0			1	9.3	11900	171000	1.3	0			0
115	70 - 80	0	1	1999-12-29	12	1999-11-29	1999-12-17		18	0	1		1	1	0	0	0	1	0	0	1		1	0	0	0	1	1	0		52	0	11	14400	233000		0			0
44	70 - 80	0	1	2005-09-02	5	2005-08-04	2005-08-28		25	0	0		1	1	0	0	1	0	0	0	1		1	0	0	0	0	0	0	37	24	0	9.1	8700	188000	2.5	0			0
208	50 - 60	1	1	2012-05-08	1	2011-11-23	2012-05-08		167	0	0		1	1	0	0	0	1	0	0	0		1	0	0	0	1	1	0	42	40	0	5.8	12000	174000	1.92	0			0
155	40 - 50	0	1	2003-10-16	0	2003-07-10	2003-10-16		98	0	1		1	1	0	0	0	0	0	0	0		1	0	0	0	1	1	0	48	30	0					0			0
216	70 - 80	1	1	2018-04-24	13	2018-03-12	2018-04-11		30	0	1		1	1	0	0	0	0	0	0	1		1	0	0	0	1	1	0	42	55	0	9.2	37360	55000	1.1	0			1	3

## Sheet: RISK E Calc
ID	Age	Noradrenaline	Dobutamine	Perivalvar Complication	Creatinine Elevation	Platelets < 150.000	S_aureus	Risk Calc	% In Hosp Mortality
24	10 - 20	0	0	0	0	0	0	6	6.22
233	30 - 40	0	0	0	0	0	0	6	6.22
231	30 - 40	0	0	0	0	0	0	6	6.22
74	30 - 40	0	1	0	0	0	0	21	22.38
217	30 - 40	0	0	0	0	0	0	6	6.22
60	40 - 50	0	0	1	0	0	0	11	10.24
56	40 - 50	0	0	1	0	1	0	18	18.32
112	40 - 50	0	0	0	0	0	0	6	6.22
210	40 - 50	0	1	0	0	0	0	21	22.38
213	50 - 60	0	0	1	1	1	0	23	26.66
152	50 - 60	0	0	0	0	0	0	6	6.22
183	50 - 60	0	0	0	1	1	1	27	35.13
215	50 - 60	0	0	0	0	0	0	6	6.22
218	50 - 60	0	0	0	0	0	0	6	6.22
202	50 - 60	1	1	0	0	1	0	35	54.39
205	50 - 60	0	0	0	0	0	0	6	6.22
211	50 - 60	0	0	0	0	0	0	6	6.22
238	50 - 60	0	1	1	0	1	0	33	49.73
223	50 - 60	0	0	0	1	0	1	20	21.26
221	60 - 70	0	0	1	0	0	0	16	0.1493
230	60 - 70	0	0	1	0	0	0	16	0.1493
207	60 - 70	1	1	1	0	0	1	42	0.4059
229	60 - 70	0	0	1	0	0	0	11	0.1024
172	60 - 70	0	0	1	0	1	0	18	0.1832
216	70 - 80	0	0	1	0	1	1	20	0.2126
214	70 - 80	0	0	1	0	1	0	18	0.1832
222	70 - 80	0	0	1	0	0	0	11	0.1024
213	70 - 80	0	0	1	1	1	0	23	0.2666
220	70 - 80	0	0	0	0	0	0	6	6.22
225	70 - 80	0	0	1	0	1	0	18	0.1832
234	70 - 80	0	0	1	1	1	0	23	0.2666
240	70 - 80	1	1	0	1	1	1	49	0.8297
154	80 - 90	0	0	1	1	1	0	23	0.2666
166	80 - 90	0	0	0	0	0	1	11	0.1024
